# Supplementary material for: Root Microbiome and Metabolome Traits Associated with Improved Post-Harvest Root Storage for Sugar Beet Breeding Lines Under Southern Idaho Conditions
Source: Int J Mol Sci. 2024 Nov 26;25(23):12681. doi: 10.3390/ijms252312681 (PMC11640815; doi:10.3390/ijms252312681)
Supplement: Supplementary file 1 [file ijms-25-12681-s001.zip]

Archive with 1 entries (1 files):
- ijms-3257123-supplementary.pdf
